# Supplementary material for: Features predicting the success of computerized decision support for prescribing: a systematic review of randomized controlled trials
Source: BMC Med Inform Decis Mak. 2009 Feb 11;9:11. doi: 10.1186/1472-6947-9-11 (PMC2667396; doi:10.1186/1472-6947-9-11)
Supplement: Additional file 2 — Appendix A – Description of features thought to impact clinical decision support system success. This table describes features which might impact success in clinical decision support systems, and provides references and examples for each. [file 1472-6947-9-11-S2.xls]

## Sheet: Sheet1
Appendix A: Description of Features Thought to Impact Clinical Decision Support System Success
	Feature	Example	Hypothesis	Logic	Reference
Pure Technical Features - IT elements of the CDSS
	Integration with charting order entry system to support workflow efficiency	CDSS attempting to prevent cardiovascular events uses Electronic Health Record (EHR) data to calculate risk.	Integrated systems will be more successful then non-integrated systems.	Integrated systems should reduce the need for additional physician input, enable the display of the most up-to-date data and patient information, and maximize physician exposure to the recommendations.	11, 12, 18
	The system is fast	CDSS built from cutting edge technology available at time of system design.	Systems which are fast will be more successful then those that are not.	A slow system will cause users to become frustrated, and thus utilize the system less.	12, 18
	System uses data standards that support integration with EHRs, legacy systems	A CDSS uses ICD9 codes to automatically identify diseases stored in a EHR.	Systems that use data standards to support integration will be more successful.	Systems which utilize these data standards will encounter less technical problems and will more reliably and efficiently extract data.	11,
	CDSS could be readily transported to another site (generalizability)	CDSS system has been designed to interface with many different forms of computer systems and EMRs.	A system that is readily transported to another site will be more successful then 'in-house' developed systems.	Generalizable systems will encounter less technical issues in trials where multiple medical facilities are used to recruit and treat intervention patients.	18
	System always up and running	CDSS is a part of a reliable hospital network which is up and running a good majority of the time.	Systems which are up and running will be more successful then systems which are not.	If a system is not up and running, it cannot be used.	18
Technical/User Interactions - Features representing the interaction between the CDSS system and the users
	Computers are readily available in convenient locations for users	Computer systems are located in the examining room of a family physician's office.	Systems that are in convenient locations will be more successful then those that are not.	Convenient computer locations will maximize exposure to system and thus improve utilization and outcomes.	12, 18
	The CDSS supports the user's task at hand	CDSS for hypertension is utilized by primary care physicians who need to treat hypertensive patients.	Systems that support the user's task at hand will be more successful compared to those that do not.	Health care providers will be more likely to use the system if it aids in their current task.	11,
	Automatic provision of decision support as part of clinician workflow	CDSS automatically 'pops-up' when it reminds clinicians, and does not need to be personally managed by the physician.	Systems that provide automatic support will be more successful then those that do not.	Additional steps needed for the provider to access care suggestions will most likely lead to non-compliance and reduced success.	11, 12
	No need for additional clinician data entry	CDSS does not require physician to enter additional information (i.e. blood pressure) to receive reminder prompts.	Systems that do not require additional data entry will be more successful then those that do.	Additional data entry will most likely result in under-use, as physicians do not have time to interact with a system that requires them to do more work.	12
	Reasons are requested when recommendations not followed	CDSS contains a field which must be filled in by the clinician every time he/she does not agree with the systems recommendations.	Systems request documentation for not following recommendations will be more successful then systems which do not request documentation.	Requiring a clinician to respond to a reminder ensures that they are thinking about the suggestion and facilitates the evolution of the CDSS suggestion algorithms	12
	Provision of decision support at time and location of decision making	CDSS issues suggestion for drug dosing while physician is filling out an online prescription.	Systems that provide decision support at the location of decision making will be more successful then those that do not.	Providing decision support at the time/location of decision making will maximize the chance that the system will have an impact on provider behavior.	11, 12
	Recommendations executed by noting agreement	Recommendation identifies a drug contraindication, and suggests alternative drugs that a physician may choose from.	Systems that are executed by noting agreement will be more successful then those that do not.	Systems which appear to tell physicians what to do will be perceived as confrontational, and will thus not be used by physicians.	12
	Saves clinicians time or requires minimal time to use	Physicians using CDSS do not complain in a self reported survey that the system required too much of their time.	Systems which save clinician's time will be more successful then those that do not.	Systems which are time-intensive will be abandoned in favor of traditional methods of care.	11, 12
	Clear and intuitive user interface with prominent display of advice	Study posts a picture of interface, which summarizes all relevant information, including additional citations, on a single screen for physicians to use.	Systems which prominently display their advice will be more successful then those that do not.	If a system makes it difficult to extract information, a clinician will become frustrated and abandon it in favor of traditional forms of care.	12
	Provision of decision support goes to patients as well as providers	Reports about changing health risk factors for cardiovascular events are mailed to a patient prior to a meeting, while the same information is provide to a physician via an automatic electronic prompt.	Systems which provide decision support to patients will be more successful then those that do not provide support.	Providing decision support to patients will motivate them to become involved in their health care, while also prompting more questions from clinicians, which will facilitate improved patient outcomes.	12
	Clear incentive for users to use system	Physicians are offered technical equipment (i.e. computers and internet) or financial incentives to use the system.	Systems which provide a clear incentive for users to use the system will be more successful then those that do not use the system.	Incentives will motivate a physician to utilize the system, leading to improved process outcomes and potentially patient outcomes.	16
	*Note: Reference 19 reflects our personal experience with CDSS (http://www.compete-study.com). While this experience hints that all the features we included might impact system success, we include this as a reference only when the feature was not mentioned within the cited literature.
Developmental/Administrative Environment - Environmental features relevant to the development and operation of the CDSS
	Local user involvement in development process	Developers of a CDSS generating cardiac drug recommendations consulted with local physicians to develop protocols and guidelines for the CDSS.	Systems that are developed by local users will be more successful then those developed by users which are not local.	The input of local users will tailor a system more towards the needs of that facility, and thus will report suggestions which are more relevant to the physicians.	11, 12, 17
	User(s) is/are early adopters	Physicians have voluntarily offered to utilize this equipment as part of their daily practice, without it being a requirement of their job.	Systems utilized by early adapters will be more successful then those used by non-early adaptors.	Early adapters are more motivated to uptake and utilize new technological innovations.	11
	Active involvement of local opinion leaders	Primary Investigator of the study speaks with heads of involved departments to ensure that the CDSS will meet their needs in order to obtain their support.	A system with the input of local opinion leaders will be more successful relative to systems developed without local opinion leader input.	Local opinion leaders involved in the CDSS design/implementation will be more likely to advocate for the use of the system to their peers.	11, 12
	Organization fosters constructive criticism, acts on suggestions for improvement	The CDSS has a field for feedback, and this feedback is collected on a weekly basis so that reasonable suggestions may be implemented in the near future.	A system developed by an organization which fosters criticism and acts on improvement suggestions will be more successful relative to a system lacking this feature.	By being able to suggest ways to improve the system, and have their suggestions acted upon, a clinician/patient feels they are involved in the development process and thus more likely to use it.	16
	CDSS launch supported by educational campaign	Prior to CDSS installation, the Primary Investigator conducts rounds regarding the proper implementation of a heart disease guideline, and research staff personally walk physicians through the proper use of the new CDSS.	A system which is launched with an education campaign will be more successful then a system which lacks this campaign.	Education about how to use the system or the most recent clinical guidelines will enable a clinician to overcome the initial technical hurdle and thus best impact process.	11, 12, 18
	Interested users have the freedom to embrace the CDSS without waiting for multiple colleagues or staff to approve	CDSS installed voluntarily on a computer system, not as a mandatory requirement of the physicians daily workflow.	A system where individual users have the freedom to embrace the CDSS without waiting for colleagues will be more successful compared to systems that lack this feature.	Systems which can be utilized by excited clinicians without waiting for other, less interested colleagues, will result in a system being more successful.	16
	CDSS developers also evaluators	Primary investigator of the study is also a partner in the organization tasked with designing and implementing the CDSS.	A system where developers are also evaluators will result in a system that is more successful relative to systems which lack this feature.	Studies where systems have been developed and evaluated by the same individuals may report more favorable outcomes, potentially due to study bias.	11, 17
	Setting with learners involved	In addition to attending physicians, residents and medical students are also provided access to the system.	A system utilized by learners will often be more successful relative to a system piloted by experienced clinicians.	Such systems are most likely to impact process/patient outcomes, as these individuals are more likely to be open to criticism and are more likely to change their behavior in order to utilize the system.	11
Logic of Decision Support - Features relevant to the content of the CDSS
	Provision of a recommendation, not just an assessment	System recommends appropriate drug to dispense after identifying a drug-drug contraindication in a new prescription.	System which provide a recommendation will be more successful then those systems which just provide an assessment.	Clinicians will find systems with recommendations more helpful, and thus will be more inclined to use them.	11, 12
	Engaging users in recommendation rationale	System uses common medical logic to identify and present problems to clinicians.	Systems that justify their decision support by reasoning will be more successful relative to systems which provide no such reasoning.	When making a recommendation, describing the logic the computer used to come to its conclusion will enable a clinician to more accurately assess the relevance of the suggestion.	12
	Justification of decision support via provision of research evidence	System reporting on drug-drug contraindication presents the reminder along with citations which support this new action.	Systems that justify their decision support by research evidence will be more successful relative to systems which provide no such reasoning.	When making a recommendation, describing the evidence the computer used to come to its conclusion will enable a clinician to more accurately assess the relevance of the suggestion.	12
	Assessment and recommendations are accurate and reliable	Developers of a system attempted to validate the recommendations by speaking with experts and local physicians.	Systems with accurate and reliable assessments will be more successful compared to systems whose recommendations may not be applicable/are incorrect.	Inaccurate recommendations will jeopardize the physicians confidence in the system, and thus the CDSS will not be used.	12
	*Note: Reference 19 reflects our personal experience with CDSS (http://www.compete-study.com). While this experience hints that all the features we included might impact system success, we include this as a reference only when the feature was not mentioned within the cited literature.
	Feature	Example	Hypothesis	Logic
Removed Features - Not analyzed due to difficulty assessing feature or under-reporting in the literature
	The computer generates the decision support	CDSS automatically identifies drug-contraindication and recommends switching to another class to avoid a potential adverse event.	Systems which generate the decision support will be more successful then ones which do not (i.e. just display information).	Systems which generate the decision support, instead of simply displaying information, will quickly inform the physician of the suggested change and thus be utilized more often.	11, 12
	CDSS accompanied by periodic feedback to users	Physicians involved in the study are contacted on a monthly basis to inform them how many times they have logged onto the system in the past month.	Systems which provide periodic feedback to users will be more successful than those that provide little or no feedback.	Periodic feedback will best facilitate provider behavior change by continually reminding them of the gold standard of care or encourage them to use the system more often.	11, 12
	System developed iteratively with good version control and documentation of changes	All technical and content changes of a system are recorded and included as an appendix published along side the journal.	Systems developed iteratively and with good version control will be more successful.	Good version control and documentation of changes should improve success by allowing researchers to determine the changes which improve performance relative to ones which hinder it.	11, 12
	Security of data high but managed well	Computer system contains confidential information, but this information is protected through adequate encryptions and firewalls.	Systems that manage security well will be more successful then those which do not manage security well.	Improper management of security can either lead to distrust of the system (i.e. physicians do not use system because they fear patient information will be leaked) or hinder their ability to navigate the system (i.e. improper technical solutions to secure the data will make it to difficult for the physician to access needed information).	16
	Promotion of action rather than inaction	System forces clinicians to respond to prompts instead of passively presenting information and allowing the physician to ignore recommendations at their discretion.	Systems that promote action will be more successful then systems which do not promote action.	Systems which encourage a physician to respond will hold the attention of a clinician more then those systems which may be quickly dismissed.	11, 12
	Topic is clinically important	System focuses on ailments that are of major health impact, such as diabetes or cardiovascular events.	Systems focusing on clinically important topics will be more successful relative to those which focus on less important topics.	If a topic lacks clinical importance, physicians will not be interested in modifying their behaviors to improve care in this area.	11, 12
	Topic is recognized to be of major financial impact	Study acknowledges the financial impact of the area the CDSS targets, such as improper prescribing or disease-specific financial costs.	Systems focusing on topics of major financial impact will be more successful relative to those which focus on less financially important topics.	If a topic lacks financial importance, physicians will not be interested in modifying their behaviors to improve care in this area.	11, 12
	System supported by organization, administrative, clinical and IT leadership	Study highlights the many diverse members of the team tasked with implementing a CDSS and ensuring it is working.	A system developed by individuals with many backgrounds will be more successful relative to the systems developed by individuals without such backgrounds.	The more diverse the technical and clinical expertise, the more able a team will be in overcoming any system hurdles in implementation and management of the system.	11, 17
	Change management barriers understood and support provided	A formal assessment of the institution was undertaken, barriers identified (e.g.. lack of technology education), and solutions implemented (e.g.. technology training).	A system which understands management barriers and provides support will be more successful then systems which do not provide such support.	By understanding the logistics of implementation, a system may be best able to ensure it is used by the clinical team.	16
	System developed by dedicated alliance of clinical and technical experts	Study makes reference to the technical and clinical designers of the system, including their specialties, and highlights how these individuals interacted to build the system.	A system developed by individuals working together will be more successful then ones that lack such cohesion.	An alliance of clinical/technical experts will ensure that the system meets all the needs of the location while also being able to address any problems which were not thought of during the development stage.	16
	High quality, on-going evaluation of impact of the CDSS	Multiple studies, showing the evolution of the CDSS, were identified in the literature search or referenced within the paper itself.	A system that is continuously evaluated will be more successful then a system lacking continual evaluation.	Ongoing evaluation will enable to evolution of the system, and encourage continuous technological improvements - thus continual improvement of outcomes.	16
	Outcomes chosen	The research study develops the final study outcomes a priori.	A study where outcomes are chosen is less likely to be successful when compared with studies that did not choose their outcomes.	Studies which choose their outcomes a priori can not have their results improved by exploratory analysis.	11
	*Note: Reference 16 reflects our personal experience with CDSS (http://www.compete-study.com). While this experience hints that all the features we included might impact system success, we include this as a reference only when the feature was not mentioned within the cited literature.
