# Supplementary material for: Features predicting the success of computerized decision support for prescribing: a systematic review of randomized controlled trials
Source: BMC Med Inform Decis Mak. 2009 Feb 11;9:11. doi: 10.1186/1472-6947-9-11 (PMC2667396; doi:10.1186/1472-6947-9-11)
Supplement: Additional file 4 — Appendix C – Summary of studies included in the review. This table summarizes the intention and outcomes of the randomized controlled trials included in this systematic review. [file 1472-6947-9-11-S4.xls]

## Sheet: Sheet1
Appendix C: Summary of Studies Included in the Review
	Citation	Methods Score	Patient Base	Intervention	No. of Sites	Relevant Implementation or Provider Outcomes	Relevant Patient Outcomes	Success in: Implementation; Provider Outcomes; Patient Outcomes	Factors: Present; Absent; Unassessed
General Prescribing Support Systems
	McDonald et al [21], 1980	5	Patients receiving care from a general medicine clinic.	Physicians randomized to: CDSS designed to detect and remind clinicians about issues which need to be corrected, the CDSS plus bibliographic citations to support recommendations, or usual care (control).	1	Compliance Rate (subdivided by type of recommendation); Number of times bibliographic citations used.	N/A	Yes; Yes; N/A	12; 10; 6
	Hershey et al [22], 1986.	8	Patients receiving care from a metropolitan general hospital.	Clinical teams randomized to: CDSS which organizes hospital billing data into format acceptable for physician feedback to reduce overall costs, or no feedback (control).	1	Mean change per prescription; Mean change per patient; No. prescriptions per patient; Mean drug charges (for nine targeted drug groups); Knowledge of total drug costs.	N/A	Yes; Yes; N/A	8; 12; 8
	Tierney et al [23], 1993	8	Patients treated in an inpatient general medicine ward of an inner city public teaching hospital.	Clinical teams randomized to: CDSS linked to drug order entry system to reduce health care resource utilization, or usual care (control).	1	Total inpatient charges for each admission (including sub categories); Time consumption.	N/A	Yes; Yes; N/A	11; 11; 6
	Rotman et al [24], 1996	7	Patients receiving care from a VA general medical clinic	Physicians randomized to: CDSS which recommends drug substitutions to reduce costs and identifies potential drug interactions, or usual care (control).	1	User satisfaction; Drug costs.	Clinically relevant drug interactions.	No; No; No	14; 9; 5
	Overhage et al [25], 1997	7	Patients treated in an inpatient general medicine ward of an inner city public teaching hospital.	Clinical Teams were randomized to: guideline based reminders prompted during the use of an drug order entry system, or no reminders (control).	1	Adherence to Treatment Suggestions; No. of pharmacist interventions.	Length of hospital stay; Hospital charges; Change in serum creatine levels.	Yes; Yes; No	16; 7; 5
	Dexter et al [26], 2001	7	Patients treated in an inpatient general medicine ward of an inner city public teaching hospital.	Clinical Teams randomized to: reminder system to promote preventative care, or no care reminders (control).	1	Ordering rates for subcutaneous heparin or aspirin at discharge. Note: the ordering rates for influenza and pneumococcal vaccination were excluded as an outcome based on our a priori exclusion criteria.	N/A	Yes; Yes; N/A	16; 8; 4
	Tamblyn et al [27], 2003	8	Elderly patients (>65) receiving primary care from a private, government subsidized fee-for-service practice.	Practices were randomized to: computerized system to provide alerts for prescription problems, or normal care (control).	Many	Initiation or discontinuation of inappropriate prescriptions.	N/A	Yes; No; N/A	9; 10; 9
	Javitt et al [28], 2005	5	Commercially insured individuals receiving care from a university affiliated managed care plan.	Patients randomized to: CDSS which scans administrative care information and communicates with physicians to enforce adherence to clinical guidelines, or usual care (control).	Unknown	Individual member's claims (dollars per member per month).	Total hospital admissions; total days in hospital.	Yes; Yes; Yes	16; 8; 4
	Berner et al. [29], 2006	7	Standardized patients in an ambulatory setting portrayed 1 of 4 scenarios that would pose a risk for GI hemorrhage if non-selective NSAIDs were prescribed for prolonged duration (w/o gastroprotection).	Internal medicine residents were randomized to: a PALM-based CDSS containing a prediction rule for NSAID-related UGIB risk, or usual care (control).	1	Safe and unsafe prescribing	N/A	Yes; Yes; N/A	11, 17, 0
	Judge et al [30], 2006	4	Residents in a large, academically-affiliated long-term care facility (LTCF)	Care units were randomized to: CDSS provided alerts in response to predetermined problems associated with drug orders (e.g. abnormal & relevant lab results, potential for drug interactions, etc.) or usual care (control).	1	Proportion of alerts that were followed by an appropriate action	N/A	Yes; No; N/A	13; 12; 3
	Martens et al [31], 2007	6	Patients receiving care from general practitioners in the Netherlands.	Practice sites were randomized to: a reactive computer reminder system for antibiotic or asthma/COPD related medications or usual care (control).	8	Proportion of total prescriptions in accordance with guideline recommendations	N/A	No; No; N/A	15; 5; 8
	Raebel et al [32], 2007	6	Pregnant women (identified by diagnosis, visit, or laboratory codes potentially indicative of pregnancy) who were enrolled in an HMO.	Patients were randomized to: an electronic alert to the dispensing pharmacist if an inappropriate medication was entered into the computer system, or usual care (control).	Many	Proportion who were dispensed a category D or X medication	N/A	Yes; Yes; N/A	12; 13; 3
	Citation	Methods Score	Patient Base	Intervention	No. of Sites	Relevant Implementation or Provider Outcomes	Relevant Patient Outcomes	Success in: Implementation; Provider Outcomes; Patient Outcomes	Factors: Present; Absent; Unassessed
Cardiovascular Related Prescribing Support Systems
	McAlister et al [33], 1986	6	Hypertensive patients receiving care from general practitioners.	Physicians randomized to: CDSS which generates feedback based on encounter forms filled out by physician after appointment with hypertensive patient, or usual care (control).	Many	Length of patient follow-up; Blood pressure control.	Change in diastolic blood pressure.	Yes; Yes; No	8; 12; 8
	Hobbs et al [34], 1996	4	Patients with hyperlipidemia receiving care from general practitioners	Practices randomized to: rule-based CDSS on stand-alone system to advise on lipid management, or usual care (control).	Many	Changes in hospital laboratory testing; Changes in specialist referral for hyperlipidemia; Changes in lipid prescribing; Changes in knowledge of lipid disorder management; System usability evaluation.	N/A	No; No; N/A	8; 13; 7
	Rossi & Every [35], 1997	6	Patients currently treated with CCBs for hypertension in a VA internal medicine ward.	Physicians randomized to: computer generated reminders regarding proper hypertension treatment protocol, or no guidelines (control).	1	Adherence to treatment suggestions.	BP; No. clinic visits; No. laboratory tests ordered; No. hospital admissions.	Yes; Yes; No	15; 7; 6
	Murray et al [36], 1999	4	Pharmacists serving at a hospital-based ambulatory care pharmacy using an electronic medical records system.	Pharmacists randomized to: CDSS presenting care suggestions for heart failure/ischemic heart disease/reactive airway disease/uncomplicated hypertension, or usual care (control).	1	Change in pharmacist work patterns.	N/A	Yes; Yes; N/A	15; 5; 8
	Selker et al [37], 2002	6	Patients presenting with Acute MI in a public, private, tertiary, or community hospital.	Patients randomized to: CDSS calculating risk of hemorrhage or death and printing them on conventional ECG readouts, or no predictions (control).	28	% Receiving thrombolytic therapy (total, and within 1 hour of ECG).	Reperfusion rate; Mortality rate.	Yes; Yes; No	9; 12; 7
	Ansari et al [38], 2003	6	Chronic heart failure receiving care from a VA hospital.	Physicians randomized to: CDSS to remind physicians (and a paper letter to inform patients) that patient is a candidate for B-blocker therapy, nurse facilitator care, or educational program (control).	1	Proportion of patients initiated/up titrated and maintained on B-blockers; Proportion of patients reaching target doses of B-blockers.	No. hospitalizations, emergency room visits, and deaths during study.	Yes; No; No	14; 4; 10
	Tierney et al [39], 2003	5	Heart Failure and/or ischemic heart disease in academic primary care group practice.	Practice sessions randomized to: cardiac care rules displayed to physicians on order entry systems, care rules displayed to pharmacists, care rules to both physicians and pharmacists, or no care rules (control).	1	Adherence to Treatment Suggestions.	Health-related QoL; Exacerbations of heart disease; Patient satisfaction with physician/pharmacist; Medication compliance; Direct health care costs.	Yes; No; No	16; 6; 6
	Weir et al [40], 2003	8	In- or out-patients treated for acute ischemic stroke in a hospital setting.	Practices were randomized to: computer-based patient-specific estimates of ischemic and hemorrhagic vascular events on each anti-thrombotic therapy, or no support (control).	16	Proportion of optimal treatments given; Proportion of patients receiving each anti-coagulant or anti-platelet therapy.	Mean relative risk reduction in ischemic and hemorrhagic vascular events.	Yes; No; No	10; 5; 13
	Murray et al [41], 2004	6	Uncomplicated hypertension receiving primary care from an academically affiliated internal medicine clinic.	Practice sessions randomized to: hypertension care rules displayed to physicians on order entry system; care rules displayed to pharmacists; care rules to both physicians and pharmacists; or no care rules (control).	1	Drug Therapy Compliance.	Generic health-related QoL; No. ER/hospital visits; Blood pressure; Direct health care charges; Patient satisfaction.	Yes; No; No	19;7;2
	Subramanian et al [42], 2004	4	Chronic heart failure in primary care outpatient VA centers.	Physicians randomized to: computer-generated care suggestions and symptom information attached to patient charts, or care suggestions alone (control).	4	Adherence to Treatment Suggestions.	Change in NYHA Class; General/heart-failure specific QoL; Patient satisfaction; No. hospitalizations; No. outpatient visits.	Yes; No; No	14; 9; 6
	Cobos et al [43], 2005	6	Patients with hypercholesterolemia seen by primary physicians in Spain.	Practices were randomized to: a CDSS that was programmed as per current European guidelines for management of dyslipidemia, or usual care (control)	44 public general practices	Effectiveness of management; Cost-effectiveness; Initiation of lipid-lowering drugs.	Lipid profiles	Yes; Yes; No	13, 14, 1
	Kucher et al [44], 2005	6	Hospitalized patients in a university-affiliated teaching hospital at risk for venous thromboembolism.	Patients randomized to: CDSS linked to patient database to identify patients at high risk of developing venous thromboembolism and alert physicians to this risk, or no reminders (control).	1	Clinically diagnosed deep-vein thrombosis or pulmonary embolism at 90 days.	Mortality; Rate of hemorrhagic events.	Yes; Yes; Yes	15; 6; 7
	Lester et al [45]; 2006	6	Adults with CAD or risk equivalent and have LDL levels above recommended target	Patients were randomized to participating physicians who received: a customized email notifying them that the patient had dyslipidemia along with treatment recommendations, or usual care (control).	1	Changes in hyperlipidemia prescriptions	Changes in LDL (secondary)	Yes; Yes; Yes	15; 10; 3
	Citation	Methods Score	Patient Base	Intervention	No. of Sites	Relevant Implementation or Provider Outcomes	Relevant Patient Outcomes	Success in: Implementation; Provider Outcomes; Patient Outcomes	Factors: Present; Absent; Unassessed
	Roumie et al [46]; 2006	5	Adults with uncontrolled HTN on monotherapy for BP control receiving care from Veterans Administration pharmacies	Providers were randomized to: provider education only, provider education + alert, or provider education + alert + patient education. The alert consisted of a one-time individualized electronic notification providing JNC recommendations and individual's latest BP measurements	2 hospitals and 8 community clinics	Proportion with intensification of anti-HTN medications (addition of drug, increased dose, or both)	Proportion with SBP < 140mmHg at 6 months	Yes; No; Yes	11; 15; 2
	Hicks et al [47]; 2007	6	Hypertensive patients seen by primary care physicians	Patients were randomized to: CDSS that generates a recommendation on optimal agent for BP control based on recent JNC guidelines, or usual care (control)	14	Adherence to suggestions	Blood pressure control	Yes; Yes; No	12; 13; 3
Diabetes Related Prescribing Support Systems
	McDonald [48], 1976	6	Patients attending an adult diabetes clinic for general medical- or diabetes-related problems.	Patients randomized to: computerized reminders printed and given to physicians at time of consultation, or usual care (control).	1	Adherence to suggestions	N/A	Yes; Yes; N/A	12; 10; 6
	Hetlevik et al [49], 2000	6	Patients receiving care from general practitioners using the leading EHR in Norway.	Health centers randomized to: computerized suggestions for diabetes mellitus care, or no suggestions (control).	29	Assessment of physician adherence to diabetes guidelines.	Level of systolic and diastolic blood pressure; Change in HbA1c levels; Serum cholesterol levels; BMI; Myocardial Infarction risk scores.	Yes; No; No	16; 5; 7
	Filippi et al [50], 2003	4	Diabetics high-risk for cardiovascular events served by general practitioners.	Physicians randomized to: letter summarizing anti-platelet specific care suggestions and electronic care reminders, or letter alone (control).	Many	Adherence to Treatment Suggestions.	N/A	Yes; Yes; N/A	14; 8; 6
	Sequist et al [51], 2005	6	Patients with CAD or DM seen by primary care physicians in ambulatory clinics.	Sites were randomized to CDSS consisting of pre-defined, evidence-based reminders for CAD and DM, or no reminders (control).	20	Adherence of recommended care at study end	N/A	Yes; Yes; N/A	13; 10; 5
Respiratory Disease Related Prescribing Support Systems
	McCowan et al [52], 2001	4	Asthmatic patients treated by general practitioners throughout the UK.	Practices randomized to: CDSS to manage asthma using appropriate care guidelines, or no suggestions (control).	Many	No. primary care consultations; No. primary care assessments; No. hospital contacts; Medication use; Symptoms evaluated on assessment.	Acute exacerbations of asthma.	Yes; No; No	11; 11; 6
	Eccles et al [9], 2002	8	Patients (>17 yoa) with asthma or angina being treated by GPs	Practices randomized to: guideline based reminders to promote optimal care of asthma, or care suggestions for asthma (each served as the control for the other during two concurrent study periods).	Many	Physician usage; Process of care for patients with angina/asthma; Drugs prescribed for angina/asthma.	Self-reported generic and disease-specific QoL.	No; No; No	10; 5; 13
	Samore et al [53}; 2005	5	Patients with pharyngitis, otitis media, bronchitis, URTI, sinusitis, pneumonia, croup or influenza were seen by primary care physicians	Communities were randomized to community intervention alone (i.e. press releases and distribution of education materials to patients and healthcare workers), or community intervention + CDSS (a paper- or PDA-based CDSS that generated individualized therapeutic recommendations).	Many	Antibiotic use	N/A	Yes, Yes; N/A	8; 17; 3
	Tierney et al [54], 2005	5	Patients with Asthma or COPD receiving care from an inner city academic general internal medicine practice	Practice sessions randomized to: CDSS linked to order entry system which generates Asthma and COPD suggestions for physicians, CDSS which generates care suggestions for pharmacists, both physician and pharmacist intervention, or neither (control).	1	Compliance with study care suggestions; Direct health care charges; Physician attitudes towards guidelines.	No. hospitalizations; ER visits; Health Related & Disease Specific QoL; Patient satisfaction questionnaire.	Yes; No; No	20; 7; 1
	Kuilboer et al [55]; 2006	8	Patients with chronic bronchitis, emphysema, other chronic pulmonary diseases or received Rx used for asthma or COPD	Practices were randomized to CDSS linked to an EMR which provides critique on current treatment in individual patients, or usual care (control).	32	Patient contact frequency; Use of inappropriate drugs; Number of peak-flow and FEV1 measurements	N/A	Yes, Yes; N/A	14;12; 2
	Davis et al [56], 2007	4	Pediatric patients with acute otitis media (AOM), allergic rhinitis, sinusitis, constipation, pharyngitis, croup, urticaria and bronchiolitis) treated by primary care pediatricians in ambulatory clinics.	Providers were randomized to an evidence-based, pop-up message system that presented real-time evidence on the disease states described, or absence of this function (control).	2	Proportion of Rx dispensed in accordance with evidence.	N/A	Yes; Yes; N/A	18; 8; 2
	Citation	Methods Score	Patient Base	Intervention	No. of Sites	Relevant Implementation or Provider Outcomes	Relevant Patient Outcomes	Success in: Implementation; Provider Outcomes; Patient Outcomes	Factors: Present; Absent; Unassessed
Other Types of Prescribing Support Systems
	Christakis et al [57], 2001	5	Otitis media in a pediatric outpatient teaching clinic.	Physicians randomized to electronic computer evidence delivery for antibiotic use for otitis media, or no suggestions (control).	1	Duration of therapy (compared to usual 10 days); Number of patients treated with antibiotics.	N/A	Yes; Yes; N/A	14; 8; 6
	Rollman et al [58], 2002	5	Patients with major depression in an academically affiliated primary care practice.	Physicians randomized to: care advice and treatment feedback presented on EHR, reminder of possible depression diagnosis on paper during patient visit, or usual care (control).	1	Adherence to Treatment Suggestions.	Patient depression severity at 3 and 6 mo.	Yes; No; No	10; 12; 6
	Feldstein et al [59], 2006	6	Female HMO members (50-89 y.o.) with prior history of fractures.	Patients were randomized to: patient-specific EMR messages alone, patient-specific EMR messages + patient education letter, or usual care (control). The intervention was based on clinical guidelines for management of osteoporosis.	Many	Proportion who received a pharmacological treatment or a BMD measurement within 6 months post-intervention	Calcium intake; Physical activity	Yes, Yes, Yes	11; 15; 2
	Paul et al [60], 2006	8	Hospitalized patients with suspected bacterial infections in Israel, Germany and Italy.	In hospital care units were randomized to: a CDSS providing antibiotic recommendations along with probabilities of infection, severity of infection, and probability of mortality, versus usual care (control).	3	Proportion who received appropriate empiric antibiotics (based on positive culture results).	Mortality; Length of hospital stay; Fever duration	Yes; Yes; No	8; 16; 4
