# Supplementary material for: Features predicting the success of computerized decision support for prescribing: a systematic review of randomized controlled trials
Source: BMC Med Inform Decis Mak. 2009 Feb 11;9:11. doi: 10.1186/1472-6947-9-11 (PMC2667396; doi:10.1186/1472-6947-9-11)
Supplement: Additional file 5 — Appendix D – Reliability scores when evaluating feature prevalence. This table summarizes the intention and outcomes of the randomized controlled trials included in this systematic review. [file 1472-6947-9-11-S5.xls]

## Sheet: Sheet1
Appendix D - Reliability Scores when Evaluating Feature Prevalence
	Variable	Kappa	95% Confidence Limit		% Independent Agreement
Pure Technical Features
	Integration with charting or order entry system to support workflow efficiency	0.6852	0.43	0.9404	0.884
	The system is fast	0.1321	-0.1853	0.4495	0.744
	System uses data standards that support integration with EHRs, legacy systems	0.4568	0.2237	0.69	0.721
	CDSS could be readily transported to another site (generalizability)	0.4804	0.1731	0.7877	0.814
	System always up and running	0.1468	-0.2025	0.4961	0.767
Technical/User Interactions
	Computers are readily available in convenient locations for users	0.2118	-0.0121	0.4357	0.581
	The CDSS supports the user's task at hand	0.1357	-0.1845	0.4559	0.814
	Automatic provision of decision support as part of clinician workflow	0.454	0.1522	0.7557	0.814
	No need for additional clinician data entry	0.1476	-0.144	0.4391	0.581
	Reasons are requested when recommendations not followed	0.5497	0.1621	0.9374	0.907
	Provision of decision support at time and location of decision making	0.1762	-0.143	0.4955	0.767
	Recommendations executed by noting agreement	0.2712	-0.0337	0.5761	0.698
	Saves clinicians time or requires minimal time to use	0.3783	0.101	0.6556	0.721
	Clear and intuitive user interface with prominent display of advice	0.6463	0.422	0.8705	0.837
	Provision of decision support goes to patients as well as providers	0.6625	0.3904	0.9345	0.93
	Clear incentive for users to use system	0.4625	0.0395	0.8855	0.901
Developmental/Administrative Environment
	Local user involvement in development process	0.149	-0.081	0.503	0.628
	User(s) is/are early adopters	0.1473	-0.1673	0.4619	0.674
	Active involvement of local opinion leaders	0.1051	-0.1499	0.3602	0.558
	Organization fosters constructive criticism, acts on suggestions for improvement	-0.0955	-0.1709	-0.0201	0.814
	CDSS launch supported by educational campaign	0.5905	0.3369	0.8441	0.814
	Interested users have the freedom to embrace the CDSS without waiting for multiple colleagues or staff to approve	0.5511	0.2087	0.8936	0.884
	CDSS developers also evaluators	0.194	-0.1005	0.4886	0.605
	Setting with learners involved	0.2922	0.0564	0.528	0.628
Logic of Decision Support
	Provision of a recommendation, not just an assessment	0.4749	0.191	0.7588	0.791
	Justification of decision support via provision of reasoning	0.194	-0.1005	0.4886	0.605
	Justification of decision support via provision of research evidence	0.2505	-0.0279	0.529	0.628
	Assessment and recommendations are accurate and reliable	0.337	0.0585	0.6155	0.674
