# Supplementary material for: Features predicting the success of computerized decision support for prescribing: a systematic review of randomized controlled trials
Source: BMC Med Inform Decis Mak. 2009 Feb 11;9:11. doi: 10.1186/1472-6947-9-11 (PMC2667396; doi:10.1186/1472-6947-9-11)
Supplement: Additional file 1 — Table 1 – Prevalence of 28 features in 40 successful and unsuccessful randomized trials. This table provides a detailed look at the prevalence of 28 RxCDSS features in 40 randomized controlled trials [file 1472-6947-9-11-S1.xls]

## Sheet: physician behavior raw data
Murray 1505	1	0	0	1	-1	1	-1	1	1	1	1	1	-1	1	1	-1	1	0	-1	0	1	1	1	1	1	1	1	-1	1	-1	1
(Subramani)1509	1	0	0	1	0	1	-1	1	0	1	1	1	-1	1	-1	1	1	-1	-1	0	1	-1	-1	0	1	0	0	-1	1	-1	1
(Tierney)1523	1	0	0	1	0	1	-1	1	0	1	1	-1	-1	1	1	0	1	1	-1	0	1	0	1	1	1	0	1	-1	1	-1	1
(Tamblyn)1541	1	0	9	-1	-1	0	-1	1	-1	1	1	1	0	1	-1	-1	0	-1	-1	0	1	0	-1	0	1	0	0	1	-1	1	0
(Weir)1567	1	0	0	-1	0	1	1	1	0	1	0	0	-1	1	-1	1	0	-1	-1	0	1	0	0	0	1	0	0	0	0	1	1
(Eccles)1598	0	0	0	1	0	0	1	1	0	1	1	0	0	1	-1	0	0	-1	-1	0	1	0	0	0	1	0	1	1	-1	0	-1
(Hetlevik)2632	1	0	0	1	0	1	1	1	0	1	1	-1	0	1	0	-1	-1	1	-1	0	1	1	1	-1	1	0	1	1	1	1	0
(Tierney)1437	1	0	0	1	1	1	-1	1	1	1	1	1	-1	1	1	1	1	-1	-1	0	1	1	1	-1	1	1	1	-1	1	-1	1
(Ansari)1553	1	0	0	1	0	0	1	1	1	1	1	1	-1	1	0	1	1	1	-1	0	0	0	0	0	1	0	1	-1	0	-1	1
(Rotman)1936	0	0	0	1	-1	1	-1	1	-1	1	-1	0	-1	1	1	1	1	-1	-1	0	1	1	0	0	1	0	1	-1	1	-1	1
(McCowan)2577	1	0	0	-1	0	1	-1	-1	-1	1	-1	-1	-1	1	-1	-1	0	1	-1	1	1	0	0	1	1	0	-1	1	1	1	0
(Hobbs)1946	0	0	9	-1	-1	-1	1	-1	-1	1	-1	-1	-1	0	-1	-1	0	-1	-1	1	1	0	0	0	1	0	0	1	1	1	-1
(Judge) 4395	1	0	9	1	0	1	1	-1	0	1	1	1	-1	1	-1	0	1	-1	-1	-1	1	1	1	1	1	-1	-1	-1	-1	-1	-1
(Roumie) 4089	1	0	1	1	-1	-1	1	-1	0	1	1	1	-1	1	0	-1	-1	-1	-1	-1	1	-1	1	1	1	-1	-1	-1	-1	-1	1
(Martens) 5039	0	0	9	1	0	1	1	0	0	1	1	1	-1	1	1	0	1	-1	-1	0	1	0	1	0	1	1	1	1	0	-1	-1
(Filippi)1557	1	1	9	1	0	-1	1	1	1	1	1	1	-1	1	-1	1	0	-1	-1	0	1	1	-1	0	-1	-1	1	1	0	1	0
(Rollman)1623	1	0	0	1	-1	-1	-1	1	-1	0	1	1	-1	-1	-1	1	0	-1	-1	0	1	1	1	0	0	0	-1	-1	1	-1	1
(Selker)1624	1	1	0	-1	0	1	-1	1	1	1	-1	-1	0	1	0	0	0	-1	-1	0	-1	-1	-1	1	1	0	-1	-1	-1	1	1
(Christakis)1692	1	1	9	1	0	-1	-1	1	1	1	1	1	0	1	0	1	1	-1	-1	-1	-1	1	1	0	1	0	0	-1	1	-1	1
(Rossi & Avery) 1887	1	1	0	1	0	-1	1	1	0	1	1	-1	1	1	-1	1	1	-1	-1	1	1	1	0	0	1	0	0	-1	1	-1	1
(Overhage)1892	1	1	0	1	1	1	-1	1	1	1	1	1	-1	1	1	1	1	-1	-1	0	1	0	-1	0	1	0	0	-1	1	-1	1
(Dexter) 1664	1	1	9	1	0	1	-1	1	1	1	1	1	-1	1	1	1	1	-1	-1	0	1	1	-1	0	1	0	-1	-1	1	-1	1
(Kucher)1457	1	1	1	1	0	0	1	1	1	1	1	1	-1	1	1	0	0	-1	-1	0	1	1	1	0	1	0	-1	-1	1	-1	1
(Murray)1787	1	1	9	1	0	1	-1	1	1	1	1	1	0	1	-1	1	1	0	-1	0	1	1	1	0	1	0	0	-1	0	-1	1
(Javitt) 1458	1	1	1	1	-1	-1	1	1	0	1	1	1	-1	-1	-1	1	0	-1	1	1	1	1	1	0	1	0	-1	-1	1	1	1
(Tierney) 3250	1	1	9	1	0	1	-1	-1	0	1	1	-1	0	1	1	-1	0	-1	-1	-1	1	0	-1	0	1	1	-1	-1	1	1	1
(McDonald) 3251	1	1	9	1	0	-1	-1	0	0	1	1	1	0	1	-1	1	1	-1	-1	-1	1	1	1	-1	0	0	-1	-1	1	-1	1
(McDonald) 3252	1	1	9	1	0	-1	-1	0	0	1	1	1	-1	1	0	1	1	-1	-1	-1	1	1	1	-1	0	0	-1	-1	1	-1	1
(Hershey) 3269	1	1	9	1	0	0	-1	0	0	0	0	1	-1	-1	-1	1	1	-1	-1	-1	-1	1	-1	1	0	0	-1	-1	1	-1	1
(McAlister) 3265	1	1	0	-1	-1	-1	-1	1	0	1	-1	-1	-1	-1	-1	-1	0	0	-1	0	1	1	0	0	0	0	1	1	1	1	1
(Berner) 4123	1	1	9	-1	-1	-1	-1	1	-1	1	1	-1	-1	1	-1	-1	-1	-1	1	1	1	1	-1	-1	-1	-1	1	-1	-1	1	1
(Cobos) 4461	1	1	0	1	-1	-1	1	1	-1	1	1	1	1	1	-1	-1	-1	-1	-1	1	1	0	1	1	1	-1	-1	-1	-1	-1	-1
(Davis) 4266	1	1	9	1	1	0	-1	1	-1	1	1	1	-1	1	1	1	1	-1	-1	1	1	1	1	1	1	-1	1	0	-1	-1	1
(Feldstein) 4120	1	1	1	1	-1	-1	1	1	-1	1	1	-1	-1	-1	-1	-1	0	1	-1	0	1	1	1	1	1	-1	-1	-1	-1	-1	-1
(Kuilboer) 4082	1	1	9	-1	1	-1	1	0	-1	1	1	1	-1	1	1	1	1	-1	-1	1	1	0	1	1	-1	-1	1	-1	-1	-1	-1
(Lester) 4139	1	1	1	1	1	-1	1	0	0	1	1	1	1	1	1	1	1	1	-1	-1	1	0	1	1	-1	-1	-1	-1	-1	-1	-1
(Raebel) 4003	1	1	9	1	-1	1	1	1	1	1	1	1	1	1	-1	-1	0	1	-1	-1	-1	0	0	1	-1	-1	-1	-1	-1	-1	-1
(Paul) 4049	1	1	0	-1	0	-1	-1	1	1	1	-1	0	-1	1	1	-1	-1	-1	-1	0	1	1	0	1	-1	-1	-1	-1	-1	-1	-1
(Samore) 4163	1	1	9	-1	-1	-1	-1	1	-1	1	-1	-1	-1	1	-1	-1	-1	-1	1	1	-1	0	1	0	0	-1	1	-1	-1	1	-1
(Sequist) 4201	1	1	9	1	-1	0	1	0	0	1	1	1	-1	1	-1	-1	-1	-1	-1	1	1	1	1	1	-1	-1	0	1	-1	0	1
(Hicks) 5052	1	1	0	1	-1	-1	1	0	0	1	1	1	-1	1	0	-1	1	-1	-1	-1	1	1	1	1	-1	-1	1	-1	-1	-1	-1
Successful studies:	25	Unsuccessful studies:		15
				19	4	6	10	17	9	24	20	17	4	21	8	13	12	3	3	8	20	17	14	11	12	1	7	3	11	7	16
				11	1	9	8	10	3	14	11	8	0	13	5	5	7	4	0	2	14	6	8	5	14	3	8	6	8	5	8

## Sheet: Result table
Table 1: Prevalence of 28 features in 40 successful and unsuccessful randomized trials*
Feature	Feature Prevalence(%) (n = 40)*	Implementation Outcome			Health Care Provider Behaviour Outcome			Patient-related Outcome
		% of studies with feature given successful outcome (n = 36)	% of studies with feature given unsuccessful outcome (n = 4)		% of studies with feature given successful outcome (n = 25)	% of studies with feature given unsuccessful outcome (n = 15)		% of studies with feature given successful outcome (n = 5)	% of studies with feature given unsuccessful outcome (n = 17)
Pure Technical Features
Integration with charting or order entry system to support workflow efficiency	0.75	0.777778	0.75		0.76	0.733333		1	0.705882
The system is fast	0.125	0.138889	0		0.16	0.0666667		0.2	0.117647
System uses data standards that support integration with EHRs, legacy systems	0.475	0.444444	0.75		0.4	0.533333		1	0.411765
CDSS could be readily transported to another site (generaliability)	0.3	0.305556	0.25		0.28	0.333333		0.2	0.294118
System always up and running	0.3	0.333333	0		0.36	0.2		0.2	0.352941
Technical/user Interaction Features
Computers are readily available in convenient locations for user	0.675	0.694444	0.5		0.68	0.666667		0.6	0.882353
The CDSS supports the user's task at hand	0.95	0.944444	1		0.96	0.933333		1	0.941176
Automatic provision of decision support as part of clinician workflow	0.775	0.805556	0.5		0.8	0.733333		1	0.647059
No need for additional clinican data entry	0.625	0.666667	0.25		0.68	0.533333		0.8	0.411765
Reasons are requested when recommendations not followed	0.1	0.111111	0		0.16	0		0.2	0.117647
Provision of decision support at time and location of decision making	0.85	0.861111	0.75		0.84	0.866667		0.6	0.294118
Recommendations executed by noting agreement	0.325	0.305556	0.5		0.32	0.333333		0.4	0.352941
Saves clinicians time or requires minimal time to use	0.45	0.472222	0.25		0.52	0.333333		0.4	0.411765
Clear and intuitive user interface with prominent display of advice	0.475	0.472222	0.5		0.48	0.466667		0.2	0.470588
Provision of decision support results go to patients as well as providers	0.175	0.194444	0		0.12	0.266667		0.4	0.176471
Clear incentive for users to use system	0.075	0.0833333	0		0.12	0		0.2	0
Logic of Decision Support
Provision of a recommendation, not just an assessment	0.85	0.805556	1		0.8	0.933333		1	0.117647
Justification of decision support via provision of reasoning	0.55	0.611111	0.25		0.68	0.4		0.6	0.529412
Justification of decision support via provision of reasearch evidence	0.55	0.583333	0.25		0.56	0.533333		1	0.411765
Assessments and recommendations are accurate and reliable	0.4	0.444444	0		0.44	0.333333		0.6	0.411765
Developmental/Administrative Environment
Local user involvement in development process	0.375	0.361111	0.5		0.24	0.6		0	0.529412
User(s) is/are early adopters	0.25	0.25	0.25		0.32	0.133333		0.2	0.176471
Active involvement of local opinion leaders	0.65	0.611111	1		0.48	0.933333		0.8	0.764706
Organization fosters constructive criticism, acts on suggestions for improvement	0.1	0.0833333	0.25		0.04	0.2		0	0.117647
CDSS launch supported by educational campaign	0.375	0.333333	0.75		0.28	0.533333		0	0.529412
Interested users have the freedom to embrace the CDSS without waiting for multiple colleagues or staff to approve	0.225	0.166667	0.75		0.12	0.4		0	0.235294
CDSS developers are also evaluators	0.475	0.472222	0.5		0.44	0.533333		0.4	0.588235
Setting with learners involved	0.6	0.638889	0.25		0.64	0.533333		0.6	0.647059
* Note: One study [29] was removed from this analysis as an RxCDSS was employed in both treatment and control groups; Only features that were deemed to be present are mentioned in the above table, with features the reviewers 'could not assess' being considered absent.

## Sheet: result summary
Results summary	1 = present; -1 = absent; 0 = unknown						35	37	38	41	42	44	45	46	47	48	49	50	51	52	53	54	55	56	58	59	60	64	66	67	69	70	72	73
	Total score	Implement	MD behav	Patient outcomes	Patients	Providers
Murray 1505	6	1	0	0			1	-1	1	-1	1	1	1	1	1	-1	1	1	-1	1	0	-1	0	1	1	1	1	1	1	1	-1	1	-1	1	19
(Subramani)1509	4	1	0	0			1	0	1	-1	1	0	1	1	1	-1	1	-1	1	1	-1	-1	0	1	-1	-1	0	1	0	0	-1	1	-1	1	15
(Tierney)1523	5	1	0	0			1	0	1	-1	1	0	1	1	-1	-1	1	1	0	1	1	-1	0	1	0	1	1	1	0	1	-1	1	-1	1	16
(Filippi)1557	4	1	1	9			1	0	-1	1	1	1	1	1	1	-1	1	-1	1	0	-1	-1	0	1	1	-1	0	-1	-1	1	1	0	1	0
(Rollman)1623	5	1	0	0			1	-1	-1	-1	1	-1	0	1	1	-1	-1	-1	1	0	-1	-1	0	1	1	1	0	0	0	-1	-1	1	-1	1
(Selker)1624	6	1	1	0			-1	0	1	-1	1	1	1	-1	-1	0	1	0	0	0	-1	-1	0	-1	-1	-1	1	1	0	-1	-1	-1	1	1
(Christakis)1692	5	1	1	9			1	0	-1	-1	1	1	1	1	1	0	1	0	1	1	-1	-1	-1	-1	1	1	0	1	0	0	-1	1	-1	1
(Rossi & Avery) 1887	6	1	1	0			1	0	-1	1	1	0	1	1	-1	1	1	-1	1	1	-1	-1	1	1	1	0	0	1	0	0	-1	1	-1	1
(Overhage)1892	7	1	1	0			1	1	1	-1	1	1	1	1	1	-1	1	1	1	1	-1	-1	0	1	0	-1	0	1	0	0	-1	1	-1	1
(Tamblyn)1541	8	1	0	9			-1	-1	0	-1	1	-1	1	1	1	0	1	-1	-1	0	-1	-1	0	1	0	-1	0	1	0	0	1	-1	1	0
(Weir)1567	8	1	0	0			-1	0	1	1	1	0	1	0	0	-1	1	-1	1	0	-1	-1	0	1	0	0	0	1	0	0	0	0	1	1
(Eccles)1598	8	0	0	0			1	0	0	1	1	0	1	1	0	0	1	-1	0	0	-1	-1	0	1	0	0	0	1	0	1	1	-1	0	-1
(Dexter) 1664	7	1	1	9			1	0	1	-1	1	1	1	1	1	-1	1	1	1	1	-1	-1	0	1	1	-1	0	1	0	-1	-1	1	-1	1
(Hetlevik)2632	6	1	0	0			1	0	1	1	1	0	1	1	-1	0	1	0	-1	-1	1	-1	0	1	1	1	-1	1	0	1	1	1	1	0
(Tierney)1437	5	1	0	0			1	1	1	-1	1	1	1	1	1	-1	1	1	1	1	-1	-1	0	1	1	1	-1	1	1	1	-1	1	-1	1
(Kucher)1457	6	1	1	1			1	0	0	1	1	1	1	1	1	-1	1	1	0	0	-1	-1	0	1	1	1	0	1	0	-1	-1	1	-1	1
(Ansari)1553	6	1	0	0			1	0	0	1	1	1	1	1	1	-1	1	0	1	1	1	-1	0	0	0	0	0	1	0	1	-1	0	-1	1
(Rotman)1936	7	0	0	0			1	-1	1	-1	1	-1	1	-1	0	-1	1	1	1	1	-1	-1	0	1	1	0	0	1	0	1	-1	1	-1	1
(McCowan)2577	4	1	0	0			-1	0	1	-1	-1	-1	1	-1	-1	-1	1	-1	-1	0	1	-1	1	1	0	0	1	1	0	-1	1	1	1	0
(Murray)1787	4	1	1	9			1	0	1	-1	1	1	1	1	1	0	1	-1	1	1	0	-1	0	1	1	1	0	1	0	0	-1	0	-1	1
(Javitt) 1458	5	1	1	1			1	-1	-1	1	1	0	1	1	1	-1	-1	-1	1	0	-1	1	1	1	1	1	0	1	0	-1	-1	1	1	1
(Hobbs)1946	4	0	0	9			-1	-1	-1	1	-1	-1	1	-1	-1	-1	0	-1	-1	0	-1	-1	1	1	0	0	0	1	0	0	1	1	1	-1
(Tierney) 3250	8	1	1	9			1	0	1	-1	-1	0	1	1	-1	0	1	1	-1	0	-1	-1	-1	1	0	-1	0	1	1	-1	-1	1	1	1
(McDonald) 3251	6	1	1	9			1	0	-1	-1	0	0	1	1	1	0	1	-1	1	1	-1	-1	-1	1	1	1	-1	0	0	-1	-1	1	-1	1
(McDonald) 3252	5	1	1	9			1	0	-1	-1	0	0	1	1	1	-1	1	0	1	1	-1	-1	-1	1	1	1	-1	0	0	-1	-1	1	-1	1
(Hershey) 3269	8	1	1	9			1	0	0	-1	0	0	0	0	1	-1	-1	-1	1	1	-1	-1	-1	-1	1	-1	1	0	0	-1	-1	1	-1	1
(McAlister) 3265	6	1	1	0			-1	-1	-1	-1	1	0	1	-1	-1	-1	-1	-1	-1	0	0	-1	0	1	1	0	0	0	0	1	1	1	1	1
(Berner) 4123	7	1	1	9	0	68	-1	-1	-1	-1	1	-1	1	1	-1	-1	1	-1	-1	-1	-1	1	1	1	1	-1	-1	-1	-1	1	-1	-1	1	1	11
(Cobos) 4461	6	1	1	0	2221	0	1	-1	-1	1	1	-1	1	1	1	1	1	-1	-1	-1	-1	-1	1	1	0	1	1	1	-1	-1	-1	-1	-1	-1	13
(Davis) 4266	4	1	1	9	0	36	1	1	0	-1	1	-1	1	1	1	-1	1	1	1	1	-1	-1	1	1	1	1	1	1	-1	1	0	-1	-1	1	18
(Feldstein) 4120	6	1	1	1	327	159	1	-1	-1	1	1	-1	1	1	-1	-1	-1	-1	-1	0	1	-1	0	1	1	1	1	1	-1	-1	-1	-1	-1	-1	11
(Judge) 4395	4	1	0	9	445	0	1	0	1	1	-1	0	1	1	1	-1	1	-1	0	1	-1	-1	-1	1	1	1	1	1	-1	-1	-1	-1	-1	-1	13
(Kuilboer) 4082	8	1	1	9	78926	40	-1	1	-1	1	0	-1	1	1	1	-1	1	1	1	1	-1	-1	1	1	0	1	1	-1	-1	1	-1	-1	-1	-1	14
(Roumie) 4089	5	1	0	1	1341	182	1	-1	-1	1	-1	0	1	1	1	-1	1	0	-1	-1	-1	-1	-1	1	-1	1	1	1	-1	-1	-1	-1	-1	1	11
(Lester) 4139	6	1	1	1	235	14	1	1	-1	1	0	0	1	1	1	1	1	1	1	1	1	-1	-1	1	0	1	1	-1	-1	-1	-1	-1	-1	-1	15
(Raebel) 4003	6	1	1	9	11100	0	1	-1	1	1	1	1	1	1	1	1	1	-1	-1	0	1	-1	-1	-1	0	0	1	-1	-1	-1	-1	-1	-1	-1	12
(Paul) 4049	8	1	1	0	2326	0	-1	0	-1	-1	1	1	1	-1	0	-1	1	1	-1	-1	-1	-1	0	1	1	0	1	-1	-1	-1	-1	-1	-1	-1	8
(Samore) 4163	5	1	1	9	407460	334	-1	-1	-1	-1	1	-1	1	-1	-1	-1	1	-1	-1	-1	-1	1	1	-1	0	1	0	0	-1	1	-1	-1	1	-1	8
(Sequist) 4201	6	1	1	9	6748	194	1	-1	0	1	0	0	1	1	1	-1	1	-1	-1	-1	-1	-1	1	1	1	1	1	-1	-1	0	1	-1	0	1	13
(Hicks) 5052	6	1	1	0	2027	14	1	-1	-1	1	0	0	1	1	1	-1	1	0	-1	1	-1	-1	-1	1	1	1	1	-1	-1	1	-1	-1	-1	-1	12
(Martens) 5039	6	0	0	9	0	53	1	0	1	1	0	0	1	1	1	-1	1	1	0	1	-1	-1	0	1	0	1	0	1	1	1	1	0	-1	-1	15
		37 success	25 success	5 success		Total Presence:	30	5	15	19	27	12	38	31	25	4	34	13	18	19	7	3	10	34	22	22	16	26	4	15	9	19	12	24	12.4286	AVERAGE
		0.902439	0.609756	0.121951			0.75	0.125	0.375	0.475	0.675	0.3	0.95	0.775	0.625	0.1	0.85	0.325	0.45	0.475	0.175	0.075	0.25	0.85	0.55	0.55	0.4	0.65	0.1	0.375	0.225	0.475	0.3	0.6	17.4	Final average
																																			22.4
																																			12.4
RESULTS
Sum:
Patients (updated)	513156	Providers (updated)	1094
total	612556	Total	2963
Average quality score	5.90244
Setting (updated studies only):			total:	%
Hospital	(including 1 LTCF)	4	11	0.268293
Outpatient		4	19	0.463415
Pharmacies		1	5	0.121951
Specialty clinic	pediatric, ambulatory clinics (CAD, DM), managed care plan	3	4	0.097561
Multiple sites		2	2	0.0487805
			41
Types of problems:
CV		15	0.365854
General/internal medicine		12	0.292683
DM		4	0.097561
respiratory disease		4	0.097561
OM		3	0.0731707
depression		1	0.0243902
OP		1	0.0243902
Bacterial infections		1	0.0243902

## Sheet: patient behavior raw data
Murray 1505	1	0	0	1	-1	1	-1	1	1	1	1	1	-1	1	1	-1	1	0	-1	0	1	1	1	1	1	1	1	-1	1	-1	1
(Subramani)1509	1	0	0	1	0	1	-1	1	0	1	1	1	-1	1	-1	1	1	-1	-1	0	1	-1	-1	0	1	0	0	-1	1	-1	1
(Tierney)1523	1	0	0	1	0	1	-1	1	0	1	1	-1	-1	1	1	0	1	1	-1	0	1	0	1	1	1	0	1	-1	1	-1	1
(Rollman)1623	1	0	0	1	-1	-1	-1	1	-1	0	1	1	-1	-1	-1	1	0	-1	-1	0	1	1	1	0	0	0	-1	-1	1	-1	1
(Rossi & Avery) 1887	1	1	0	1	0	-1	1	1	0	1	1	-1	1	1	-1	1	1	-1	-1	1	1	1	0	0	1	0	0	-1	1	-1	1
(Overhage)1892	1	1	0	1	1	1	-1	1	1	1	1	1	-1	1	1	1	1	-1	-1	0	1	0	-1	0	1	0	0	-1	1	-1	1
(Eccles)1598	0	0	0	1	0	0	1	1	0	1	1	0	0	1	-1	0	0	-1	-1	0	1	0	0	0	1	0	1	1	-1	0	-1
(Dexter) 1664	1	1	9	1	0	1	-1	1	1	1	1	1	-1	1	1	1	1	-1	-1	0	1	1	-1	0	1	0	-1	-1	1	-1	1
(Hetlevik)2632	1	0	0	1	0	1	1	1	0	1	1	-1	0	1	0	-1	-1	1	-1	0	1	1	1	-1	1	0	1	1	1	1	0
(Tierney)1437	1	0	0	1	1	1	-1	1	1	1	1	1	-1	1	1	1	1	-1	-1	0	1	1	1	-1	1	1	1	-1	1	-1	1
(Ansari)1553	1	0	0	1	0	0	1	1	1	1	1	1	-1	1	0	1	1	1	-1	0	0	0	0	0	1	0	1	-1	0	-1	1
(Rotman)1936	0	0	0	1	-1	1	-1	1	-1	1	-1	0	-1	1	1	1	1	-1	-1	0	1	1	0	0	1	0	1	-1	1	-1	1
(McCowan)2577	1	0	0	-1	0	1	-1	-1	-1	1	-1	-1	-1	1	-1	-1	0	1	-1	1	1	0	0	1	1	0	-1	1	1	1	0
(McAlister) 3265	1	1	0	-1	-1	-1	-1	1	0	1	-1	-1	-1	-1	-1	-1	0	0	-1	0	1	1	0	0	0	0	1	1	1	1	1
(Cobos) 4461	1	1	0	1	-1	-1	1	1	-1	1	1	1	1	1	-1	-1	-1	-1	-1	1	1	0	1	1	1	-1	-1	-1	-1	-1	-1
(Paul) 4049	1	1	0	-1	0	-1	-1	1	1	1	-1	0	-1	1	1	-1	-1	-1	-1	0	1	1	0	1	-1	-1	-1	-1	-1	-1	-1
(Hicks) 5052	1	1	0	1	-1	-1	1	0	0	1	1	1	-1	1	0	-1	1	-1	-1	-1	1	1	1	1	-1	-1	1	-1	-1	-1	-1
(Selker)1624	1	1	0	-1	0	1	-1	1	1	1	-1	-1	0	1	0	0	0	-1	-1	0	-1	-1	-1	1	1	0	-1	-1	-1	1	1
(Kucher)1457	1	1	1	1	0	0	1	1	1	1	1	1	-1	1	1	0	0	-1	-1	0	1	1	1	0	1	0	-1	-1	1	-1	1
(Javitt) 1458	1	1	1	1	-1	-1	1	1	0	1	1	1	-1	-1	-1	1	0	-1	1	1	1	1	1	0	1	0	-1	-1	1	1	1
(Feldstein) 4120	1	1	1	1	-1	-1	1	1	-1	1	1	-1	-1	-1	-1	-1	0	1	-1	0	1	1	1	1	1	-1	-1	-1	-1	-1	-1
(Roumie) 4089	1	0	1	1	-1	-1	1	-1	0	1	1	1	-1	1	0	-1	-1	-1	-1	-1	1	-1	1	1	1	-1	-1	-1	-1	-1	1
(Lester) 4139	1	1	1	1	1	-1	1	0	0	1	1	1	1	1	1	1	1	1	-1	-1	1	0	1	1	-1	-1	-1	-1	-1	-1	-1
(Filippi)1557	1	1	9	1	0	-1	1	1	1	1	1	1	-1	1	-1	1	0	-1	-1	0	1	1	-1	0	-1	-1	1	1	0	1	0
(Christakis)1692	1	1	9	1	0	-1	-1	1	1	1	1	1	0	1	0	1	1	-1	-1	-1	-1	1	1	0	1	0	0	-1	1	-1	1
(Tamblyn)1541	1	0	9	-1	-1	0	-1	1	-1	1	1	1	0	1	-1	-1	0	-1	-1	0	1	0	-1	0	1	0	0	1	-1	1	0
(Weir)1567	1	0	0	-1	0	1	1	1	0	1	0	0	-1	1	-1	1	0	-1	-1	0	1	0	0	0	1	0	0	0	0	1	1
(Murray)1787	1	1	9	1	0	1	-1	1	1	1	1	1	0	1	-1	1	1	0	-1	0	1	1	1	0	1	0	0	-1	0	-1	1
(Hobbs)1946	0	0	9	-1	-1	-1	1	-1	-1	1	-1	-1	-1	0	-1	-1	0	-1	-1	1	1	0	0	0	1	0	0	1	1	1	-1
(Tierney) 3250	1	1	9	1	0	1	-1	-1	0	1	1	-1	0	1	1	-1	0	-1	-1	-1	1	0	-1	0	1	1	-1	-1	1	1	1
(McDonald) 3251	1	1	9	1	0	-1	-1	0	0	1	1	1	0	1	-1	1	1	-1	-1	-1	1	1	1	-1	0	0	-1	-1	1	-1	1
(McDonald) 3252	1	1	9	1	0	-1	-1	0	0	1	1	1	-1	1	0	1	1	-1	-1	-1	1	1	1	-1	0	0	-1	-1	1	-1	1
(Hershey) 3269	1	1	9	1	0	0	-1	0	0	0	0	1	-1	-1	-1	1	1	-1	-1	-1	-1	1	-1	1	0	0	-1	-1	1	-1	1
(Berner) 4123	1	1	9	-1	-1	-1	-1	1	-1	1	1	-1	-1	1	-1	-1	-1	-1	1	1	1	1	-1	-1	-1	-1	1	-1	-1	1	1
(Davis) 4266	1	1	9	1	1	0	-1	1	-1	1	1	1	-1	1	1	1	1	-1	-1	1	1	1	1	1	1	-1	1	0	-1	-1	1
(Judge) 4395	1	0	9	1	0	1	1	-1	0	1	1	1	-1	1	-1	0	1	-1	-1	-1	1	1	1	1	1	-1	-1	-1	-1	-1	-1
(Kuilboer) 4082	1	1	9	-1	1	-1	1	0	-1	1	1	1	-1	1	1	1	1	-1	-1	1	1	0	1	1	-1	-1	1	-1	-1	-1	-1
(Raebel) 4003	1	1	9	1	-1	1	1	1	1	1	1	1	1	1	-1	-1	0	1	-1	-1	-1	0	0	1	-1	-1	-1	-1	-1	-1	-1
(Samore) 4163	1	1	9	-1	-1	-1	-1	1	-1	1	-1	-1	-1	1	-1	-1	-1	-1	1	1	-1	0	1	0	0	-1	1	-1	-1	1	-1
(Sequist) 4201	1	1	9	1	-1	0	1	0	0	1	1	1	-1	1	-1	-1	-1	-1	-1	1	1	1	1	1	-1	-1	0	1	-1	0	1
(Martens) 5039	0	0	9	1	0	1	1	0	0	1	1	1	-1	1	1	0	1	-1	-1	0	1	0	1	0	1	1	1	1	0	-1	-1
Successful studies	5	Unsuccessful:	17
				5	1	0	5	3	1	5	5	4	1	3	2	2	1	2	1	1	5	3	5	3	4	0	0	0	2	1	3
				12	2	9	7	15	6	16	11	7	2	15	6	7	8	3	0	3	2	9	7	7	13	2	9	4	10	5	11

## Sheet: Implementation raw data
(Eccles)1598	8	0	0	0	1	0	0	1	1	0	1	1	0	0	1	-1	0	0	-1	-1	0	1	0	0	0	1	0	1	1	-1	0	-1
(Rotman)1936	7	0	0	0	1	-1	1	-1	1	-1	1	-1	0	-1	1	1	1	1	-1	-1	0	1	1	0	0	1	0	1	-1	1	-1	1
(Raebel) 4003	6	1	1	9	1	-1	1	1	1	1	1	1	1	1	1	-1	-1	0	1	-1	-1	-1	0	0	1	-1	-1	-1	-1	-1	-1	-1
(Sequist) 4201	6	1	1	9	1	-1	0	1	0	0	1	1	1	-1	1	-1	-1	-1	-1	-1	1	1	1	1	1	-1	-1	0	1	-1	0	1
(Martens) 5039	6	0	0	9	1	0	1	1	0	0	1	1	1	-1	1	1	0	1	-1	-1	0	1	0	1	0	1	1	1	1	0	-1	-1
(Hobbs)1946	4	0	0	9	-1	-1	-1	1	-1	-1	1	-1	-1	-1	0	-1	-1	0	-1	-1	1	1	0	0	0	1	0	0	1	1	1	-1
Murray 1505	6	1	0	0	1	-1	1	-1	1	1	1	1	1	-1	1	1	-1	1	0	-1	0	1	1	1	1	1	1	1	-1	1	-1	1
(Subramani)1509	4	1	0	0	1	0	1	-1	1	0	1	1	1	-1	1	-1	1	1	-1	-1	0	1	-1	-1	0	1	0	0	-1	1	-1	1
(Tierney)1523	5	1	0	0	1	0	1	-1	1	0	1	1	-1	-1	1	1	0	1	1	-1	0	1	0	1	1	1	0	1	-1	1	-1	1
(Filippi)1557	4	1	1	9	1	0	-1	1	1	1	1	1	1	-1	1	-1	1	0	-1	-1	0	1	1	-1	0	-1	-1	1	1	0	1	0
(Rollman)1623	5	1	0	0	1	-1	-1	-1	1	-1	0	1	1	-1	-1	-1	1	0	-1	-1	0	1	1	1	0	0	0	-1	-1	1	-1	1
(Christakis)1692	5	1	1	9	1	0	-1	-1	1	1	1	1	1	0	1	0	1	1	-1	-1	-1	-1	1	1	0	1	0	0	-1	1	-1	1
(Rossi & Avery) 1887	6	1	1	0	1	0	-1	1	1	0	1	1	-1	1	1	-1	1	1	-1	-1	1	1	1	0	0	1	0	0	-1	1	-1	1
(Overhage)1892	7	1	1	0	1	1	1	-1	1	1	1	1	1	-1	1	1	1	1	-1	-1	0	1	0	-1	0	1	0	0	-1	1	-1	1
(Dexter) 1664	7	1	1	9	1	0	1	-1	1	1	1	1	1	-1	1	1	1	1	-1	-1	0	1	1	-1	0	1	0	-1	-1	1	-1	1
(Hetlevik)2632	6	1	0	0	1	0	1	1	1	0	1	1	-1	0	1	0	-1	-1	1	-1	0	1	1	1	-1	1	0	1	1	1	1	0
(Tierney)1437	5	1	0	0	1	1	1	-1	1	1	1	1	1	-1	1	1	1	1	-1	-1	0	1	1	1	-1	1	1	1	-1	1	-1	1
(Kucher)1457	6	1	1	1	1	0	0	1	1	1	1	1	1	-1	1	1	0	0	-1	-1	0	1	1	1	0	1	0	-1	-1	1	-1	1
(Ansari)1553	6	1	0	0	1	0	0	1	1	1	1	1	1	-1	1	0	1	1	1	-1	0	0	0	0	0	1	0	1	-1	0	-1	1
(Murray)1787	4	1	1	9	1	0	1	-1	1	1	1	1	1	0	1	-1	1	1	0	-1	0	1	1	1	0	1	0	0	-1	0	-1	1
(Javitt) 1458	5	1	1	1	1	-1	-1	1	1	0	1	1	1	-1	-1	-1	1	0	-1	1	1	1	1	1	0	1	0	-1	-1	1	1	1
(Tierney) 3250	8	1	1	9	1	0	1	-1	-1	0	1	1	-1	0	1	1	-1	0	-1	-1	-1	1	0	-1	0	1	1	-1	-1	1	1	1
(McDonald) 3251	6	1	1	9	1	0	-1	-1	0	0	1	1	1	0	1	-1	1	1	-1	-1	-1	1	1	1	-1	0	0	-1	-1	1	-1	1
(McDonald) 3252	5	1	1	9	1	0	-1	-1	0	0	1	1	1	-1	1	0	1	1	-1	-1	-1	1	1	1	-1	0	0	-1	-1	1	-1	1
(Hershey) 3269	8	1	1	9	1	0	0	-1	0	0	0	0	1	-1	-1	-1	1	1	-1	-1	-1	-1	1	-1	1	0	0	-1	-1	1	-1	1
(Cobos) 4461	6	1	1	0	1	-1	-1	1	1	-1	1	1	1	1	1	-1	-1	-1	-1	-1	1	1	0	1	1	1	-1	-1	-1	-1	-1	-1
(Davis) 4266	4	1	1	9	1	1	0	-1	1	-1	1	1	1	-1	1	1	1	1	-1	-1	1	1	1	1	1	1	-1	1	0	-1	-1	1
(Feldstein) 4120	6	1	1	1	1	-1	-1	1	1	-1	1	1	-1	-1	-1	-1	-1	0	1	-1	0	1	1	1	1	1	-1	-1	-1	-1	-1	-1
(Judge) 4395	4	1	0	9	1	0	1	1	-1	0	1	1	1	-1	1	-1	0	1	-1	-1	-1	1	1	1	1	1	-1	-1	-1	-1	-1	-1
(Roumie) 4089	5	1	0	1	1	-1	-1	1	-1	0	1	1	1	-1	1	0	-1	-1	-1	-1	-1	1	-1	1	1	1	-1	-1	-1	-1	-1	1
(Lester) 4139	6	1	1	1	1	1	-1	1	0	0	1	1	1	1	1	1	1	1	1	-1	-1	1	0	1	1	-1	-1	-1	-1	-1	-1	-1
(Hicks) 5052	6	1	1	0	1	-1	-1	1	0	0	1	1	1	-1	1	0	-1	1	-1	-1	-1	1	1	1	1	-1	-1	1	-1	-1	-1	-1
(Selker)1624	6	1	1	0	-1	0	1	-1	1	1	1	-1	-1	0	1	0	0	0	-1	-1	0	-1	-1	-1	1	1	0	-1	-1	-1	1	1
(Tamblyn)1541	8	1	0	9	-1	-1	0	-1	1	-1	1	1	1	0	1	-1	-1	0	-1	-1	0	1	0	-1	0	1	0	0	1	-1	1	0
(Weir)1567	8	1	0	0	-1	0	1	1	1	0	1	0	0	-1	1	-1	1	0	-1	-1	0	1	0	0	0	1	0	0	0	0	1	1
(McCowan)2577	4	1	0	0	-1	0	1	-1	-1	-1	1	-1	-1	-1	1	-1	-1	0	1	-1	1	1	0	0	1	1	0	-1	1	1	1	0
(McAlister) 3265	6	1	1	0	-1	-1	-1	-1	1	0	1	-1	-1	-1	-1	-1	-1	0	0	-1	0	1	1	0	0	0	0	1	1	1	1	1
(Berner) 4123	7	1	1	9	-1	-1	-1	-1	1	-1	1	1	-1	-1	1	-1	-1	-1	-1	1	1	1	1	-1	-1	-1	-1	1	-1	-1	1	1
(Kuilboer) 4082	8	1	1	9	-1	1	-1	1	0	-1	1	1	1	-1	1	1	1	1	-1	-1	1	1	0	1	1	-1	-1	1	-1	-1	-1	-1
(Paul) 4049	8	1	1	0	-1	0	-1	-1	1	1	1	-1	0	-1	1	1	-1	-1	-1	-1	0	1	1	0	1	-1	-1	-1	-1	-1	-1	-1
(Samore) 4163	5	1	1	9	-1	-1	-1	-1	1	-1	1	-1	-1	-1	1	-1	-1	-1	-1	1	1	-1	0	1	0	0	-1	1	-1	-1	1	-1
successful studies:	36		Unsuccessful studies:	4
Presence of feature in successful studies					28	5	13	16	25	12	34	29	24	4	31	11	17	17	7	3	9	29	22	21	16	22	3	12	6	17	11	23
Presence of features in unsuccessful studies					3	0	2	3	2	0	4	2	1	0	3	2	1	2	0	0	1	4	1	1	0	4	1	3	3	2	1	1
