# Supplementary material for: Features predicting the success of computerized decision support for prescribing: a systematic review of randomized controlled trials
Source: BMC Med Inform Decis Mak. 2009 Feb 11;9:11. doi: 10.1186/1472-6947-9-11 (PMC2667396; doi:10.1186/1472-6947-9-11)
Supplement: Additional file 6 — Appendix E – Detailed assessment of features from studies included in the review. This table summarizes the reviewers' assessment of the prevalence or absence of features from studies included in this review. [file 1472-6947-9-11-S6.xls]

## Sheet: Sheet1
Appendix E - Interpretation of Presence of Features after Reviewer Consensus
	Pure Technical Features					Technical/User Interaction											Developmental/Administrative Environment								Logic of Decision Support
	Integration with charting or order entry system to support workflow efficiency	The system is fast	System uses data standards that support integration with EHRs, legacy systems	CDSS could be readily transported to another site (generalizability)	System always up and running	Computers are readily available in convenient locations	The CDSS supports the user's task at hand	Automatic provision of decision support as part of clinician workflow	No need for additional clinician data entry	Reasons are requested when recommendations not followed	Provision of decision support at time and location of decision making	Recommendations executed by noting agreement	Saves clinicians time or requires minimal time to use	Clear and intuitive user interface with prominent display of advice	Provision of decision support results go to patients as well as providers	Clear incentive for users to use system	Local user involvement in development process	User(s) is/are early adopters	Active involvement of local opinion leaders	Organization fosters constructive criticism, acts on suggestions for improvement	CDSS launch supported by educational campaign	Interested users have the freedom to embrace without approval needed	CDSS developers are also evaluators	Setting with learners involved	Provision of a recommendation, not just an assessment	Justification of decision support via provision of reasoning	Justification of decision support via provision of research evidence	Assessments and recommendations are accurate and reliable
Eccles [9]	Y	NE	Y	NE	NE	Y	Y	Y	NE	NE	Y	N	NE	NE	N	N	NE	NE	NE	NE	Y	Y	N	N	Y	NE	NE	NE
McDonald [21]	Y	NE	N	N	NE	NE	Y	Y	Y	N	Y	NE	Y	Y	N	N	N	N	N	NE	N	N	Y	Y	Y	Y	Y	N
Hershey [22]	Y	NE	N	N	NE	NE	NE	NE	Y	N	N	N	Y	Y	N	N	NE	N	NE	NE	N	N	Y	Y	N	Y	N	Y
Tierney [23]	Y	NE	N	N	NE	N	Y	Y	N	NE	Y	Y	N	NE	N	N	Y	N	Y	Y	N	N	Y	Y	Y	NE	N	NE
Rotman [24]	Y	N	N	N	N	Y	Y	N	NE	N	Y	Y	Y	Y	N	N	Y	NE	Y	NE	Y	N	Y	Y	Y	Y	NE	NE
Overhage [25]	Y	Y	N	N	Y	Y	Y	Y	Y	N	Y	Y	Y	Y	N	N	Y	NE	Y	NE	NE	N	Y	Y	Y	NE	N	NE
Dexter [26]	Y	NE	N	N	Y	Y	Y	Y	Y	N	Y	Y	Y	Y	N	N	Y	NE	Y	NE	N	N	Y	Y	Y	Y	N	NE
Tamblyn [27]	N	N	N	Y	N	Y	Y	Y	Y	NE	Y	N	N	NE	N	N	NE	NE	NE	NE	NE	Y	N	NE	Y	NE	N	NE
Javitt [28]	Y	N	Y	Y	NE	Y	Y	Y	Y	N	N	N	Y	NE	N	Y	N	Y	N	NE	N	N	Y	Y	Y	Y	Y	NE
Berner [29]	N	N	N	Y	N	Y	Y	Y	N	N	Y	N	N	N	N	Y	N	Y	N	N	Y	N	N	Y	Y	Y	N	N
Judge [30]	Y	NE	Y	N	NE	N	Y	Y	Y	N	Y	N	NE	Y	N	N	Y	N	Y	N	N	N	N	N	Y	Y	Y	Y
Martens [31]	Y	NE	Y	N	NE	NE	Y	Y	Y	N	Y	Y	NE	Y	N	N	Y	NE	Y	Y	Y	Y	NE	N	Y	NE	Y	NE
Raebel [32]	Y	N	Y	N	Y	Y	Y	Y	Y	Y	Y	N	N	NE	Y	N	Y	N	Y	N	N	N	N	N	N	NE	NE	Y
McAlister [33]	N	N	N	Y	NE	Y	Y	N	N	N	N	N	N	NE	NE	N	N	NE	N	NE	Y	Y	Y	N	Y	Y	NE	NE
Hobbs [34]	N	N	Y	Y	N	N	Y	N	N	N	NE	N	N	NE	N	N	N	Y	N	NE	NE	Y	Y	N	Y	NE	NE	NE
Rossi & Every [35]	Y	NE	Y	N	NE	Y	Y	Y	N	Y	Y	N	Y	Y	N	N	N	Y	N	NE	NE	N	Y	Y	Y	Y	NE	NE
Murray [36]	Y	N	N	N	Y	Y	Y	Y	Y	N	Y	Y	N	Y	NE	N	Y	NE	Y	Y	Y	N	Y	Y	Y	Y	Y	Y
Selker [37]	N	NE	N	Y	Y	Y	Y	N	N	NE	Y	NE	NE	NE	N	N	Y	NE	Y	NE	N	N	N	Y	N	N	N	Y
Ansari [38]	Y	NE	Y	N	Y	Y	Y	Y	Y	N	Y	NE	Y	Y	Y	N	NE	NE	NE	NE	Y	N	NE	Y	NE	NE	NE	NE
Tierney [39]	Y	NE	N	N	NE	Y	Y	Y	N	N	Y	Y	NE	Y	Y	N	Y	NE	Y	NE	Y	N	Y	Y	Y	NE	Y	Y
Weir [40]	N	NE	Y	Y	NE	Y	Y	NE	NE	N	Y	N	Y	NE	N	N	Y	NE	Y	NE	NE	NE	NE	Y	Y	NE	NE	NE
Cobos [43]	Y	N	Y	N	N	Y	Y	Y	Y	Y	Y	N	N	N	N	N	N	Y	N	N	N	N	N	N	Y	NE	Y	Y
Kucher [44]	Y	NE	Y	N	Y	Y	Y	Y	Y	N	Y	Y	NE	NE	N	N	NE	NE	NE	NE	N	N	Y	Y	Y	Y	Y	NE
Lester [45]	Y	Y	Y	N	NE	NE	Y	Y	Y	Y	Y	Y	Y	Y	Y	N	N	N	N	N	N	N	N	N	Y	NE	Y	Y
Roumie [46]	Y	N	Y	N	NE	N	Y	Y	Y	N	Y	NE	N	N	N	N	N	N	N	N	N	N	N	Y	Y	N	Y	Y
Hicks [47]	Y	N	Y	N	NE	NE	Y	Y	Y	N	Y	NE	N	Y	N	N	N	N	N	N	Y	N	N	N	Y	Y	Y	Y
McDonald [48]	Y	NE	N	N	NE	NE	Y	Y	Y	NE	Y	N	Y	Y	N	N	N	N	N	NE	N	N	Y	Y	Y	Y	Y	N
Hetlevik [49]	Y	NE	Y	Y	NE	Y	Y	Y	N	NE	Y	NE	N	N	Y	N	Y	NE	Y	NE	Y	Y	Y	NE	Y	Y	Y	N
Flilppi [37]	Y	NE	Y	Y	Y	Y	Y	Y	Y	N	Y	N	Y	NE	N	N	N	NE	N	N	Y	Y	NE	NE	Y	Y	N	NE
Sequist [51]	Y	N	Y	NE	NE	NE	Y	Y	Y	N	Y	N	N	N	N	N	NE	Y	NE	N	NE	Y	N	Y	Y	Y	Y	Y
McCowan [52]	N	NE	N	Y	N	N	Y	N	N	N	Y	N	N	NE	Y	N	Y	Y	Y	NE	N	Y	Y	NE	Y	NE	NE	Y
Samore [53]	N	N	N	Y	N	Y	Y	N	N	N	Y	N	N	N	N	Y	N	Y	N	N	Y	N	N	N	N	NE	Y	NE
Tierney [54]	Y	Y	N	N	Y	Y	Y	Y	Y	N	Y	Y	Y	Y	N	N	Y	NE	Y	Y	Y	N	Y	Y	Y	Y	Y	N
Kuilboer [55]	N	Y	Y	N	N	NE	Y	Y	Y	N	Y	Y	Y	Y	N	N	N	Y	N	N	Y	N	N	N	Y	NE	Y	Y
Davis [56]	Y	Y	N	N	N	Y	Y	Y	Y	N	Y	Y	Y	Y	N	N	NE	Y	NE	N	Y	NE	N	Y	Y	Y	Y	Y
Christakis [57]	Y	NE	N	N	Y	Y	Y	Y	Y	NE	Y	NE	Y	Y	N	N	N	N	N	NE	NE	N	Y	Y	N	Y	T	NE
Rollman [58]	Y	N	N	N	N	Y	NE	Y	Y	N	N	N	Y	NE	N	N	N	NE	N	NE	N	N	Y	Y	Y	Y	Y	NE
Feldstein [59]	Y	N	Y	N	N	Y	Y	Y	N	N	N	N	N	NE	Y	N	N	NE	N	N	N	N	N	N	Y	Y	Y	Y
Paul [60]	N	NE	N	N	Y	Y	Y	N	NE	N	Y	Y	N	N	N	N	N	NE	N	N	N	N	N	N	Y	Y	NE	Y
Y = feature interpreted to be present; N = feature interpreted to be not present; NE = unable to evaluate. Above values reflect the consensus of two reviewers.
